# Supplementary material for: Postharvest Application of Acibenzolar-S-Methyl Activates Salicylic Acid Pathway Genes in Kiwifruit Vines
Source: Plants (Basel). 2023 Feb 13;12(4):833. doi: 10.3390/plants12040833 (PMC9962033; doi:10.3390/plants12040833)
Supplement: Supplementary file 1 [file plants-12-00833-s001.zip]

Archive with 1 entries (1 files):
- plants-2207603-supplementary.pdf
